# Supplementary material for: Role of EmaSR in Ethanol Metabolism by Acinetobacter baumannii
Source: Int J Mol Sci. 2022 Oct 20;23(20):12606. doi: 10.3390/ijms232012606 (PMC9603970; doi:10.3390/ijms232012606)
Supplement: Supplementary file 1 [file ijms-23-12606-s001.zip]

Archive with 1 entries (1 files):
- ijms-1974682-supplementary.pdf
